# Supplementary material for: The Agnostic Role of Site of Metastasis in Predicting Outcomes in Cancer Patients Treated with Immunotherapy
Source: Vaccines (Basel). 2020 Apr 28;8(2):203. doi: 10.3390/vaccines8020203 (PMC7349154; doi:10.3390/vaccines8020203)
Supplement: Supplementary file 1 [file vaccines-08-00203-s001.zip]

Archive with 6 entries (6 files):
- suppl 1.tif
- suppl 2.tif
- Suppl 3.tif
- suppl 4.tif
- suppl 5.tif
- suppl 6.tif
